# Supplementary material for: Altertoxin II, a Highly Effective and Specific Compound against Ewing Sarcoma
Source: Cancers (Basel). 2021 Dec 7;13(24):6176. doi: 10.3390/cancers13246176 (PMC8699301; doi:10.3390/cancers13246176)
Supplement: Supplementary file 1 [file cancers-13-06176-s001.zip]

Archive with 2 entries (2 files):
- cancers-1465156-supplementary.pdf
- WB Raw Images.pdf
